# Supplementary material for: Simultaneous Detection of Carbon Quantum Dots as Tracers for Interwell Connectivity Evaluation in a Pattern with Two Injection Wells
Source: Nanomaterials (Basel). 2024 May 1;14(9):789. doi: 10.3390/nano14090789 (PMC11085186; doi:10.3390/nano14090789)
Supplement: Supplementary file 1 [file nanomaterials-14-00789-s001.zip]

Archive with 1 entries (1 files):
- nanomaterials-2954058-supplementary.pdf
